# Supplementary material for: Development and validation of monoclonal antibodies against N6-methyladenosine for the detection of RNA modifications
Source: PLoS One. 2019 Oct 2;14(10):e0223197. doi: 10.1371/journal.pone.0223197 (PMC6774519; doi:10.1371/journal.pone.0223197)
Supplement: S1 Raw Images — (ZIP) [file pone.0223197.s008.zip]

Archive with 3 entries (2 files):
- Plod row data.pdf
- __MACOSX/
- __MACOSX/._Plod row data.pdf
